# Supplementary material for: Mechanical Properties of the Compass Depressors of the Sea-Urchin Paracentrotus lividus (Echinodermata, Echinoidea) and the Effects of Enzymes, Neurotransmitters and Synthetic Tensilin-Like Protein
Source: PLoS One. 2015 Mar 18;10(3):e0120339. doi: 10.1371/journal.pone.0120339 (PMC4365025; doi:10.1371/journal.pone.0120339)
Supplement: S1 Dataset — (XLSX) [file pone.0120339.s001.xlsx]

## Sheet: Sheet1
PARACENTROTUS COMPASS DEPRESSOR CREEP DATA
Animal	CD	TD	CSA	Start length	Load	Ext. rate	Strain rate	Nominal stress		Viscosity	Ext .at breakage	Length at breakage	Strain at breakage	Time to breakage
	No.	mm	mm2	mm	g	mm/s	/s	g/mm2	MPa	MPa.s	mm	mm		s	min
E	1	54.8	0.0508676	3.32	3	0.0021	0.00063253	58.9766	0.578561	914.677
	5	54.8	0.0508676	1.99	4	0.003067	0.00154121	78.6355	0.771414	500.526
	2	54.8	0.0508676	2.54	2	0.004	0.0015748	39.3178	0.385707	244.924
	4	54.8	0.0508676	2.66	5	0.0034	0.0012782	98.2944	0.964268	754.398
F	2	58.86	0.0576153	2.1	3	0.000833	0.000396667	52.0695	0.510802	1287.74
	3	58.86	0.0576153	3.06	1	0.004167	0.00136176	17.3565	0.170267	125.034
	4	58.86	0.0576153	3.14	2	0.004167	0.00132707	34.713	0.340534	256.606
G	1	50.55	0.0438041	7.28	1	0.004333	0.000595192	22.8289	0.223952	376.268	19.19	26.47	2.63599	804	13.4
	2	50.55	0.0438041	2.39	3	0.002925	0.00122385	68.4867	0.671855	548.969	9.44	11.83	3.94979	1236	20.6
H	1	49.58	0.042192	3.86	5	0.006704	0.00173679	118.506	1.16254	669.364
	2	49.58	0.042192	3.6	3	0.0017	0.000472222	71.1036	0.697526	1477.11
	3	49.58	0.042192	3.65	1	0.0024	0.000657534	23.7012	0.232509	353.607
	4	49.58	0.042192	4.54	2	0.002033	0.000447797	47.4024	0.465018	1038.46
	5	49.58	0.042192	3.45	4	0.0052	0.00150725	94.8048	0.930035	617.042
I	1	59.25	0.0582635	5.27	1	0.0052	0.000986717	17.1634	0.168373	170.64
	2	59.25	0.0582635	7.62	3	0.015083	0.0019794	51.4902	0.505119	255.188	20.52	28.14	2.69291	1253	20.8833
	3	59.25	0.0582635	4.99	5	0.005033	0.00100862	85.817	0.841865	834.672
	4	59.25	0.0582635	4.89	4	0.005521	0.00112904	68.6536	0.673492	596.518	11.87	16.76	2.4274	1790	29.8333
	5	59.25	0.0582635	2.76	2	0.002583	0.00093587	34.3268	0.336746	359.821
L	2	49.58	0.042192	5.89	3	0.039496	0.0067056	71.1036	0.697526	104.021	8.31	14.2	1.41087	95	1.58333
	3	49.58	0.042192	5.34	1	0.009474	0.00177416	23.7012	0.232509	131.053	22.96	28.3	4.29963	1284	21.4
	5	49.58	0.042192	4.35	4	0.024951	0.00573586	94.8048	0.930035	162.144	9.61	13.96	2.2092	137	2.28333
M	1	52.3	0.0467126	3.08	1	0.000818	0.000265584	21.4075	0.210008	790.738
	2	52.3	0.0467126	3.61	3	0.004083	0.00113102	64.2225	0.630023	557.037
	3	52.3	0.0467126	3.7	5	0.003933	0.00106297	107.038	1.05004	987.831
	4	52.3	0.0467126	5.6	4	0.004171	0.000744821	85.63	0.84003	1127.83
	5	52.3	0.0467126	4.75	2	0.006167	0.00129832	42.815	0.420015	323.508
N	1	56.07	0.0529783	3.23	5	0.008222	0.00254551	94.3782	0.92585	363.719	14.66	17.89	4.5387	1232	20.5333
	2	56.07	0.0529783	5.36	3	0.004417	0.000824067	56.6269	0.55551	674.108
	3	56.07	0.0529783	4.17	1	0.005222	0.00125228	18.8756	0.18517	147.867	16.42	20.59	3.93765	1483	24.7167
	4	56.07	0.0529783	4.85	2	0.002867	0.000591134	37.7513	0.37034	626.491
					MEAN	0.00626677	0.0014427	58.1291	0.570246	560.578	14.7756	19.7933	3.12246	1034.89	17.2481
					SD	0.00768451	0.00137845	29.639	0.290758	364.736	5.33368	6.41087	1.08445	581.252	9.68753
					MIN.	0.000818	0.000265584	17.1634	0.168373	104.021	8.31	11.83	1.41087	95	1.58333
					MAX.	0.039496	0.0067056	118.506	1.16254	1477.11	22.96	28.3	4.5387	1790	29.8333
