# Supplementary material for: Mechanical Properties of the Compass Depressors of the Sea-Urchin Paracentrotus lividus (Echinodermata, Echinoidea) and the Effects of Enzymes, Neurotransmitters and Synthetic Tensilin-Like Protein
Source: PLoS One. 2015 Mar 18;10(3):e0120339. doi: 10.1371/journal.pone.0120339 (PMC4365025; doi:10.1371/journal.pone.0120339)
Supplement: S2 Dataset — (XLSX) [file pone.0120339.s002.xlsx]

## Sheet: Sheet1
PARACENTROTUS COMPASS DEPRESSOR FORCE-EXTENSION DATA
Animal	Extension (mm)	Force (g) at given extension rate															CALCULATION OF MAXIMUM STIFFNESS (ELASTIC MODULUS) AT EACH EXTENSION RATE
		0.25mm/s	0.1mm/s	0.05mm/s	0.033mm/s	0.025mm/s
P	0	0	0	0	0	0											Animal	0.25mm/s					0.1mm/s					0.05mm/s					0.033mm/s					0.025mm/s							Strain	Stiffness
	0.5	1.56	1.21	1.52	1.2	2.09												DForce	DStress	DExtension	DStrain	Stiffness	DForce	DStress	DExtension	DStrain	Stiffness	DForce	DStress	DExtension	DStrain	Stiffness	DForce	DStress	DExtension	DStrain	Stiffness	DForce	DStress	DExtension	DStrain	Stiffness			rate	MPa
	1	8.07	5.15	2.31	1.32	5.77												(gf)	(MPa)	(mm)		MPa	(gf)	(MPa)	(mm)		MPa	(gf)	(MPa)	(mm)		MPa	(gf)	(MPa)	(mm)		MPa	(gf)	(MPa)	(mm)		MPa			0.0625	31.2839
	1.5	20.61	7.99	13.86	1.43	13.52											P	20.25	3.91048	0.5	0.125	31.2839	6.72	1.2977	0.5	0.0769231	16.8701	20.81	4.01862	0.5	0.125	32.149	7.22	1.39426	0.5	0.125	11.154	8.85	1.70903	0.5	0.142857	11.9632			0.0154	16.8701
	2	40.86	12.42	28.04	1.32	21.85											CSA (mm2)	0.0508					0.0508					0.0508					0.0508					0.0508							0.0125	32.149
	2.5	57.37	17.31	39.07	2.59	30.7											SL (mm)	4					6.5					4					4					3.5		MAX STIFFNESS		32.1490 MPa			0.0082	11.154
	3	77.26	24.03	59.88	7.29	35.63											SR = 0.0625						SR = 0.0154					SR = 0.0125					SR = 0.0082					SR = 0.0071							0.0071	11.9632
	3.5	64.9	23.55	60.93	14.27	31.49																																							0.0714	30.7108
	4		23.93		21.49																																	MEAN MAX. STIFFNESS 29.4700 + 7.4894 MPa							0.05	18.3913
	4.5		25.71		13.1																																								0.025	9.6415
	5		24.65																																										0.0041	12.2476
	5.5		15.16																																										0.0417	21.9439
		0.25mm/s	0.1mm/s	0.05mm/s	0.033mm/s	0.025mm/s																																							0.0286	14.7841
Q	0	0	0	0	0												Animal	0.25mm/s					0.1mm/s					0.05mm/s					0.033mm/s					0.025mm/s							0.0067	17.7866
	0.5	6.14	2.16	2.59	2.07													DForce	DStress	DExtension	DStrain	Stiffness	DForce	DStress	DExtension	DStrain	Stiffness	DForce	DStress	DExtension	DStrain	Stiffness	DForce	DStress	DExtension	DStrain	Stiffness	DForce	DStress	DExtension	DStrain	Stiffness			0.0132	3.3097
	1	23.85	0.63	3.97	3.31													(gf)	(MPa)	(mm)		MPa	(gf)	(MPa)	(mm)		MPa	(gf)	(MPa)	(mm)		MPa	(gf)	(MPa)	(mm)		MPa	(gf)	(MPa)	(mm)		MPa			0.0083	7.4146
	1.5	22.04	3.43	1.36	4.77												Q	17.71	4.38725	0.5	0.142857	30.7108	18.56	4.59782	0.5	0.25	18.3913	9.73	2.41039	0.5	0.25	9.64155	3.09	0.765477	0.5	0.0625	12.2476	NO DATA							0.05	14.6326
	2	34.4	3.04	7.73	7.16												CSA (mm2)	0.0396					0.0396					0.0396					0.0396												0.0333	18.4865
	2.5	48.68	5.01	17.46	10.25												SL (mm)	3.5					2					2					8							MAX STIFFNESS		30.7108 MPa			0.0111	14.9685
	3	57.28	9.97	27.26	6.61												SR = 0.0714						SR = 0.05					SR = 0.025					SR = 0.0041												0.0055	9.0516
	3.5		27.38	35.07																																									0.0357	30.3579
	4		43.25	36.21													SR = strain rate																												0.0667	11.0889
	4.5		61.81	45.35																																									0.0059	19.3902
	5		69.88	44.49																																									0.0041	44.228
	5.5		25.32	15.36																																									0.005	39.4954
		0.25mm/s	0.1mm/s	0.05mm/s	0.033mm/s	0.025mm/s																																							0.25	14.8661
R	0	0	0	0	0	0											Animal	0.25mm/s					0.1mm/s					0.05mm/s					0.033mm/s					0.025mm/s							0.0286	29.2806
	0.5	1.16	1.42	1.87	1.09	1												DForce	DStress	DExtension	DStrain	Stiffness	DForce	DStress	DExtension	DStrain	Stiffness	DForce	DStress	DExtension	DStrain	Stiffness	DForce	DStress	DExtension	DStrain	Stiffness	DForce	DStress	DExtension	DStrain	Stiffness			0.0111	29.6242
	1	2.23	1.67	2.66	1.27	1.45												(gf)	(MPa)	(mm)		MPa	(gf)	(MPa)	(mm)		MPa	(gf)	(MPa)	(mm)		MPa	(gf)	(MPa)	(mm)		MPa	(gf)	(MPa)	(mm)		MPa			0.1	29.8807
	1.5	3.85	2.51	3.47	2.06	1.54											R	7.68	1.82866	0.5	0.0833333	21.9439	8.87	2.11201	0.5	0.142857	14.7841	4.98	1.18577	0.5	0.0666667	17.7866	2.78	0.661937	0.5	0.2	3.30968	5.19	1.23577	0.5	0.166667	7.41465			0.02	5.471
	2	5.6	7.32	3.69	2.23	1.42											CSA (mm2)	0.0412					0.0412					0.0412					0.0412					0.0412							0.0067	19.054
	2.5	9.91	9.38	6.08	4.28	1.48											SL (mm)	6					3.5					7.5					2.5					3		MAX STIFFNESS		21.9439 MPa			0.005	7.6719
	3	17.59	12.15	11.06	6.07	1.12											SR = 0.0417						SR = 0.0286					SR = 0.0067					SR = 0.0132					SR = 0.0083							0.0454	6.3234
	3.5	20.93	15.16	13.67	7.02	1.22																																							0.0222	24.3875
	4	16.5	24.03	12.67	5.92	1.86																																							0.0143	7.5377
	4.5		23		8.7	4.1																																							0.0833	17.81
	5				7.65	6.86																																							0.0286	33.8192
	5.5					7.94																																							0.0143	11.2838
	6					13.13																																							0.006	22.3673
	6.5					16.71																																							0.0029	6.7726
	7					21.2																																							Mean	18.6184
	7.5					13.21																																							SD	10.2978
		0.25mm/s	0.1mm/s	0.05mm/s	0.033mm/s	0.025mm/s																																							Min.	3.3097
S	0	0	0	0	0												Animal	0.25mm/s					0.1mm/s					0.05mm/s					0.033mm/s					0.025mm/s							Max.	44.228
	0.5	1.99	1.96	1.44	4.23													DForce	DStress	DExtension	DStrain	Stiffness	DForce	DStress	DExtension	DStrain	Stiffness	DForce	DStress	DExtension	DStrain	Stiffness	DForce	DStress	DExtension	DStrain	Stiffness	DForce	DStress	DExtension	DStrain	Stiffness
	1	9.09	6.13	6.25	8.59													(gf)	(MPa)	(mm)		MPa	(gf)	(MPa)	(mm)		MPa	(gf)	(MPa)	(mm)		MPa	(gf)	(MPa)	(mm)		MPa	(gf)	(MPa)	(mm)		MPa
	1.5	14.68	9.96	11.59	11.58												S	7.1	1.46326	0.5	0.1	14.6326	14.95	3.08108	0.5	0.166667	18.4865	8.07	1.66317	0.5	0.111111	14.9685	3.66	0.754298	0.5	0.0833333	9.05158	NO DATA
	2	18.18	17.2	12.55	12.59												CSA (mm2)	0.0476					0.0476					0.0476					0.0476
	2.5	19.58	25.12	13.43	16.25												SL (mm)	5					3					4.5					6							MAX STIFFNESS		18.4865 MPa
	3	24.49	40.07	21.5	17.68												SR = 0.05						SR = 0.0333					SR = 0.0111					SR = 0.0055
	3.5	11.92	32.39	28.3	15.53
	4			31.17
	4.5			35.75
	5			19.79
		0.25mm/s	0.1mm/s	0.05mm/s	0.033mm/s	0.025mm/s
T	0	0	0	0	0	0											Animal	0.25mm/s					0.1mm/s					0.05mm/s					0.033mm/s					0.025mm/s
	0.5	3.65	1.95	1.83	1.95	5												DForce	DStress	DExtension	DStrain	Stiffness	DForce	DStress	DExtension	DStrain	Stiffness	DForce	DStress	DExtension	DStrain	Stiffness	DForce	DStress	DExtension	DStrain	Stiffness	DForce	DStress	DExtension	DStrain	Stiffness
	1	11.67	5.11	3.62	8.56	8.83												(gf)	(MPa)	(mm)		MPa	(gf)	(MPa)	(mm)		MPa	(gf)	(MPa)	(mm)		MPa	(gf)	(MPa)	(mm)		MPa	(gf)	(MPa)	(mm)		MPa
	1.5	16.44	6.17	5.04	9.44	13.71											T	10.19	2.16841	0.5	0.0714286	30.3578	17.37	3.69631	0.5	0.333333	11.0889	5.36	1.1406	0.5	0.0588235	19.3902	12.99	2.76425	0.5	0.0625	44.228	18.56	3.94954	0.5	0.1	39.4954
	2	19.12	11.18	7.3	18.79	24.53											CSA (mm2)	0.0461					0.0461					0.0461					0.0461					0.0461
	2.5	26.75	11.9	10.14	27	36.81											SL (mm)	7					1.5					8.5					8					5		MAX STIFFNESS		44.228 MPa
	3	36.94	14.5	15.41	39.99	53.98											SR = 0.0357						SR = 0.0667					SR = 0.0059					SR = 0.0041					SR = 0.005
	3.5	44.15	12.1	20.77	51.14	72.54
	4	27.99	12.51	11.47	50.02	71.45
	4.5		21.51
	5		38.88
	5.5		44.92
	6		0.28
		0.25mm/s	0.1mm/s	0.05mm/s	0.033mm/s	0.025mm/s
U	0	0	0	0													Animal	0.25mm/s					0.1mm/s					0.05mm/s					0.033mm/s					0.025mm/s
	0.5	1.75	1.69	1.65														DForce	DStress	DExtension	DStrain	Stiffness	DForce	DStress	DExtension	DStrain	Stiffness	DForce	DStress	DExtension	DStrain	Stiffness	DForce	DStress	DExtension	DStrain	Stiffness	DForce	DStress	DExtension	DStrain	Stiffness
	1	2.73	5.11	3.23														(gf)	(MPa)	(mm)		MPa	(gf)	(MPa)	(mm)		MPa	(gf)	(MPa)	(mm)		MPa	(gf)	(MPa)	(mm)		MPa	(gf)	(MPa)	(mm)		MPa
	1.5	1.18	4.31	5.69													U	44.78	7.43303	0.5	0.5	14.8661	25.2	4.18294	0.5	0.142857	29.2806	19.83	3.29158	0.5	0.111111	29.6242	NO DATA					NO DATA
	2	2.11	9.28	10.48													CSA (mm2)	0.0591					0.0591					0.0591
	2.5	12.1	12.51	17.36													SL (mm)	1					3.5					4.5												MAX STIFFNESS		29.6242 MPa
	3	36.4	14.66	27.45													SR = 0.25						SR = 0.0286					SR = 0.0111
	3.5	61.6	32.02	39.92
	4	106.38	54.04	57.36
	4.5	122.84	79.56	74.29
	5	106.2	63.66	48.19
	5.5	139.95		59.65
	6			79.48
	6.5			95.54
	7			104.11
		0.25mm/s	0.1mm/s	0.05mm/s	0.033mm/s	0.025mm/s
X	0	0	0	0		0											Animal	0.25mm/s					0.1mm/s					0.05mm/s					0.033mm/s					0.025mm/s
	0.5	1.5	1.58	2.08		1.27												DForce	DStress	DExtension	DStrain	Stiffness	DForce	DStress	DExtension	DStrain	Stiffness	DForce	DStress	DExtension	DStrain	Stiffness	DForce	DStress	DExtension	DStrain	Stiffness	DForce	DStress	DExtension	DStrain	Stiffness
	1	9.61	1.74	4.58		2.51												(gf)	(MPa)	(mm)		MPa	(gf)	(MPa)	(mm)		MPa	(gf)	(MPa)	(mm)		MPa	(gf)	(MPa)	(mm)		MPa	(gf)	(MPa)	(mm)		MPa
	1.5	26.33	2.93	5.33		3.62											X	28.51	5.97613	0.5	0.2	29.8807	2.61	0.547096	0.5	0.1	5.47096	6.06	1.27027	0.5	0.0666667	19.054	NO DATA					3.66	0.767192	0.5	0.1	7.67192
	2	52.74	4.55	9.38		5.34											CSA (mm2)	0.0468					0.0468					0.0468										0.0468
	2.5	81.25	6.74	15.44		7.25											SL (mm)	2.5					5					7.5										5		MAX STIFFNESS		29.8807 MPa
	3	31.29	9.35	11.83		9.93											SR = 0.1						SR = 0.02					SR = 0.0067										SR = 0.005
	3.5		10.92			8.14
	4		9.65			9.4
	4.5		0.41			13.06
	5		0.98			10.12
		0.25mm/s	0.1mm/s	0.05mm/s	0.033mm/s	0.025mm/s
Y	0	0	0	0
	0.5	1.44	2.12	1.14
	1	4.2	10.17	1.57
	1.5	5.18	14.15	1.48													Animal	0.25mm/s					0.1mm/s					0.05mm/s					0.033mm/s					0.025mm/s
	2	7.79	27.16	1.75														DForce	DStress	DExtension	DStrain	Stiffness	DForce	DStress	DExtension	DStrain	Stiffness	DForce	DStress	DExtension	DStrain	Stiffness	DForce	DStress	DExtension	DStrain	Stiffness	DForce	DStress	DExtension	DStrain	Stiffness
	2.5	5.83	25.67	2.27														(gf)	(MPa)	(mm)		MPa	(gf)	(MPa)	(mm)		MPa	(gf)	(MPa)	(mm)		MPa	(gf)	(MPa)	(mm)		MPa	(gf)	(MPa)	(mm)		MPa
	3	5.97		2.26													Y	2.76	0.574854	0.5	0.0909091	6.32339	13.01	2.70973	0.5	0.111111	24.3875	5.17	1.07681	0.5	0.142857	7.53766	NO DATA					NO DATA
	3.5	8.37		3.01													CSA (mm2)	0.0471					0.0471					0.0471
	4	6.57		8.18													SL (mm)	5.5					4.5					3.5												MAX STIFFNESS		24.3875 Ma
	4.5			12.86													SR = 0.0454						SR = 0.0222					SR = 0.0143
	5			7.66
		0.25mm/s	0.1mm/s	0.05mm/s	0.033mm/s	0.025mm/s
Z	0	0	0	0	0	0
	0.5	4.93	1.55	1.43	3.93	1.02
	1	11.15	4.4	3.82	10.24	1.63											Animal	0.25mm/s					0.1mm/s					0.05mm/s					0.033mm/s					0.025mm/s
	1.5	14.95	10.79	5.73	19.07	1.75												DForce	DStress	DExtension	DStrain	Stiffness	DForce	DStress	DExtension	DStrain	Stiffness	DForce	DStress	DExtension	DStrain	Stiffness	DForce	DStress	DExtension	DStrain	Stiffness	DForce	DStress	DExtension	DStrain	Stiffness
	2	18.17	27	12.73	19.15	3.48												(gf)	(MPa)	(mm)		MPa	(gf)	(MPa)	(mm)		MPa	(gf)	(MPa)	(mm)		MPa	(gf)	(MPa)	(mm)		MPa	(gf)	(MPa)	(mm)		MPa
	2.5	27.61	43.99	18.82	17.17	4.23											Z	12.89	2.96833	0.5	0.166667	17.81	20.98	4.83131	0.5	0.142857	33.8192	7	1.61197	0.5	0.142857	11.2838	8.83	2.03339	0.5	0.0909091	22.3673	1.73	0.398387	0.5	0.0588235	6.77258
	3	40.5	64.97	23.06		5.31											CSA (mm2)	0.0426					0.0426					0.0426					0.0426					0.0426
	3.5	33.75	81.99	16.05		5.84											SL (mm)	3					3.5					3.5					5.5					8.5		MAX STIFFNESS		33.8192 MPa
																	SR = 0.0833						SR = 0.0286					SR = 0.0143					SR = 0.006					SR = 0.0029
