# Supplementary material for: Mechanical Properties of the Compass Depressors of the Sea-Urchin Paracentrotus lividus (Echinodermata, Echinoidea) and the Effects of Enzymes, Neurotransmitters and Synthetic Tensilin-Like Protein
Source: PLoS One. 2015 Mar 18;10(3):e0120339. doi: 10.1371/journal.pone.0120339 (PMC4365025; doi:10.1371/journal.pone.0120339)
Supplement: S3 Dataset — (XLSX) [file pone.0120339.s003.xlsx]

## Sheet: Sheet1
PARACENTROTUS COMPASS DEPRESSOR STRESS-STRAIN DATA
Animal	TD	CSA	Start length	Ext. rate	Ext. Rate	Strain rate	Break strain	Break force	Break stress
	mm	mm2	mm	0.5mm/?s	mm/s			gf	g/mm2	MPa
P	54.78	0.0508344	4	2	0.25	0.0625	1	78.04	1535.18	15.0601
	54.78	0.0508344	6.5	5	0.1	0.0153846	0.7692	25.71	505.76	4.96151
	54.78	0.0508344	4	10	0.05	0.0125	1.125	60.93	1198.6	11.7583
	54.78	0.0508344	4	15	0.0333333	0.00833333	1.375	21.49	422.746	4.14713
	54.78	0.0508344	3.5	20	0.025	0.00714286	1.4286	35.63	700.904	6.87587
Q	48.04	0.0396325	3.5	2	0.25	0.0714286	1.1429	57.28	1445.28	14.1782
	48.04	0.0396325	2	5	0.1	0.05	3	69.88	1763.2	17.297
	48.04	0.0396325	2	10	0.05	0.025	2.5	45.35	1144.26	11.2252
	48.04	0.0396325	8	15	0.0333333	0.00416667	0.5625	10.25	258.626	2.53712
R	48.96	0.0411615	6	2	0.25	0.0416667	1	20.93	508.485	4.98823
	48.96	0.0411615	3.5	5	0.1	0.0285714	1.4286	24.03	583.798	5.72706
	48.96	0.0411615	7.5	10	0.05	0.00666667	0.7333	13.65	331.62	3.2532
	48.96	0.0411615	2.5	15	0.0333333	0.0133333	2	8.7	211.362	2.07347
	48.96	0.0411615	3	20	0.025	0.00833333	2.5	21.2	515.044	5.05258
S	52.86	0.0476433	5	2	0.25	0.05	1.2	19.97	419.156	4.11192
	52.86	0.0476433	3	5	0.1	0.0333333	1.3333	40.07	841.041	8.25062
	52.86	0.0476433	4.5	10	0.05	0.0111111	1.2222	35.75	750.368	7.36111
	52.86	0.0476433	6	15	0.0333333	0.00555556	1	17.68	371.091	3.6404
T	51.96	0.0461475	7	2	0.25	0.0357143	0.6429	44.16	956.931	9.38749
	51.96	0.0461475	1.5	5	0.1	0.0666667	4	38.54	835.148	8.1928
	51.96	0.0461475	8.5	10	0.05	0.00588235	0.8824	20.77	450.078	4.41527
	51.96	0.0461475	8	15	0.0333333	0.00416667	1	51.15	1108.4	10.8734
	51.96	0.0461475	5	20	0.025	0.005	0.8	72.57	1572.57	15.4269
U	59.73	0.0590613	1	2	0.25	0.25	6.5	139.96	2369.74	23.2472
	59.73	0.0590613	3.5	5	0.1	0.0285714	1.4286	79.56	1347.08	13.2148
	59.73	0.0590613	4.5	10	0.05	0.0111111	1.6667	104.11	1762.75	17.2925
X	52.37	0.0468289	2.5	2	0.25	0.1	2	81.32	1736.53	17.0354
	52.37	0.0468289	5	5	0.1	0.02	1.2	10.92	233.189	2.28759
	52.37	0.0468289	7.5	10	0.05	0.00666667	0.8667	15.44	329.711	3.23446
	52.37	0.0468289	5	20	0.025	0.005	1.3	13.06	278.887	2.73589
Y	52.53	0.0470949	5.5	2	0.25	0.0454545	1	8.37	177.726	1.7435
	52.53	0.0470949	4.5	5	0.1	0.0222222	1.2222	27.19	577.345	5.66376
	52.53	0.0470949	3.5	10	0.05	0.0142857	1.4286	12.86	273.066	2.67878
Z	49.8	0.0425576	3	2	0.25	0.0833333	1.3333	40.05	941.078	9.23197
	49.8	0.0425576	3.5	5	0.1	0.0285714	1.5714	82.02	1927.27	18.9065
	49.8	0.0425576	3.5	10	0.05	0.0142857	1	23.06	541.854	5.31559
	49.8	0.0425576	5.5	15	0.0333333	0.00606061	1.0909	19.07	448.099	4.39585
	49.8	0.0425576	8.5	20	0.025	0.00294118	1.1176	6.64	156.024	1.53059
				MEAN		0.0318674	1.50979	39.4042	829.737	8.13972
				SD		0.043856	1.07282	30.6393	583.654	5.72564
				MIN.		0.00294118	0.5625	6.64	156.024	1.53059
				MAX.		0.25	6.5	139.96	2369.74	23.2472
