# Supplementary material for: Mechanical Properties of the Compass Depressors of the Sea-Urchin Paracentrotus lividus (Echinodermata, Echinoidea) and the Effects of Enzymes, Neurotransmitters and Synthetic Tensilin-Like Protein
Source: PLoS One. 2015 Mar 18;10(3):e0120339. doi: 10.1371/journal.pone.0120339 (PMC4365025; doi:10.1371/journal.pone.0120339)
Supplement: S4 Dataset — (XLSX) [file pone.0120339.s004.xlsx]

## Sheet: Sheet1
STRESS RELAXATION ANALYSIS
Animal	TD	CSA	Start length	Extension rate	Strain rate	Extension	Strain	Peak force	Peak stress	Stress relaxation
										0-4s after peak			4-8s after peak
	mm	mm2	mm	mm/s	/s	mm		g	MPa	gf	MPa	MPa/s	gf	MPa	MPa/s
P	54.78	0.0508	3.5	0.025	0.00714286	0	0	0	0	0	0	0	0	0	0
		0.0508	3.5			0.5	0.142857	0.07	0.0135177	0.05	0.00965551	0.00241388	0	0	0
		0.0508	3.5			1	0.285714	0.1	0.019311	0.02	0.0038622	0.000965551	0	0	0
		0.0508	3.5			1.5	0.428571	0.53	0.102348	0.46	0.0888307	0.0222077	0.02	0.0038622	0.000965551
		0.0508	3.5			2	0.571429	0.83	0.160281	0.63	0.121659	0.0304149	0.06	0.0115866	0.00289665
		0.0508	3.5			2.5	0.714286	2.09	0.4036	1.45	0.28001	0.0700025	0.12	0.0231732	0.00579331
		0.0508	3.5			3	0.857143	5.77	1.11425	3.09	0.596711	0.149178	0.3	0.0579331	0.0144833
		0.0508	3.5			3.5	1	13.52	2.61085	4.64	0.896031	0.224008	0.53	0.102348	0.0255871
		0.0508	3.5			4	1.14286	21.85	4.21946	5.39	1.04086	0.260216	0.7	0.135177	0.0337943
		0.0508	3.5			4.5	1.28571	30.7	5.92848	6.57	1.26873	0.317184	0.91	0.17573	0.0439326
		0.0508	3.5			5	1.42857	35.63	6.88052	19.77	3.81779	0.954447	0.81	0.156419	0.0391048
		0.0508	3.5			5.5	1.57143	31.49	6.08104	18.69	3.60923	0.902308	0.62	0.119728	0.0299321
		0.0508	3.5			6	1.71429	25.02	4.83162	13.2	2.54906	0.637264	0.63	0.121659	0.0304149
		0.0508	3.5			6.5	1.85714	17.09	3.30025	7.63	1.47343	0.368358	0.57	0.110073	0.0275182
		0.0508	3.5			7	2	14.8	2.85803
29.7.14 ONLY ANIMAL P TABLE WAS UPDATED USING CORRECTED STRESS-STRAIN CURVES. TABLES FOR OTHER ANIMALS WERE NOT CORRECTED.
Animal	TD	CSA	Start length	Extension rate	Strain rate	Extension	Strain	Peak force	Peak stress	Stress relaxation
										0-4s after peak			4-8s after peak
	mm	mm2	mm	mm/s	/s	mm		g	MPa	gf	MPa	MPa/s	gf	MPa	MPa/s
R	48.96	0.0412	3	0.025	0.00833333	0	0	0	0	0	0	0	0	0	0
		0.0412	3			0.5	0.166667	1	0.238107	0.97	0.230964	0.0577409	0.01	0.00238107	0.000595267
		0.0412	3			1	0.333333	1.45	0.345255	1.35	0.321444	0.080361	0.05	0.0119053	0.00297633
		0.0412	3			1.5	0.5	1.54	0.366684	1.47	0.350017	0.0875042	0.01	0.00238107	0.000595267
		0.0412	3			2	0.666667	1.42	0.338112	1.26	0.300015	0.0750036	0.06	0.0142864	0.0035716
		0.0412	3			2.5	0.833333	1.48	0.352398	1.25	0.297633	0.0744084	0.06	0.0142864	0.0035716
		0.0412	3			3	1	1.12	0.26668	0.83	0.197629	0.0494072	0.08	0.0190485	0.00476214
		0.0412	3			3.5	1.16667	1.22	0.29049	0.81	0.192867	0.0482166	0.1	0.0238107	0.00595267
		0.0412	3			4	1.33333	1.86	0.442879	1.52	0.361922	0.0904806	0.09	0.0214296	0.0053574
		0.0412	3			4.5	1.5	4.1	0.976238	3.05	0.726226	0.181556	0.29	0.069051	0.0172627
		0.0412	3			5	1.66667	6.86	1.63341	3.98	0.947665	0.236916	0.72	0.171437	0.0428592
		0.0412	3			5.5	1.83333	7.94	1.89057	3.63	0.864328	0.216082	0.75	0.17858	0.044645
		0.0412	3			6	2	13.13	3.12634	5.13	1.22149	0.305372	1.09	0.259536	0.0648841
		0.0412	3			6.5	2.16667	16.71	3.97876	6.47	1.54055	0.385138	1.03	0.24525	0.0613125
		0.0412	3			7	2.33333	21.2	5.04786	6.53	1.55484	0.388709	1.18	0.280966	0.0702415
		0.0412	3			7.5	2.5	13.21	3.14539	9.73	2.31678	0.579195	0.78	0.185723	0.0464308
Animal	TD	CSA	Start length	Extension rate	Strain rate	Extension	Strain	Peak force	Peak stress	Stress relaxation
										0-4s after peak			4-8s after peak
	mm	mm2	mm	mm/s	/s	mm		g	MPa	gf	MPa	MPa/s	gf	MPa	MPa/s
T	51.96	0.0461	5	0.025	0.005	0	0	0	0	0	0	0	0	0	0
		0.0461	5			0.5	0.1	5	1.06399	4.93	1.0491	0.262274	0.05	0.0106399	0.00265998
		0.0461	5			1	0.2	8.83	1.87901	7.84	1.66834	0.417085	0.66	0.140447	0.0351117
		0.0461	5			1.5	0.3	13.71	2.91746	9.54	2.0301	0.507524	1.42	0.302174	0.0755434
		0.0461	5			2	0.4	24.53	5.21994	12.95	2.75574	0.688934	1.08	0.229822	0.0574555
		0.0461	5			2.5	0.5	36.81	7.8331	8.7	1.85134	0.462836	1.28	0.272382	0.0680954
		0.0461	5			3	0.6	53.98	11.4869	6.12	1.30233	0.325581	1.52	0.323453	0.0808633
		0.0461	5			3.5	0.7	72.57	15.4428	10.43	2.21949	0.554871	2.03	0.43198	0.107995
		0.0461	5			4	0.8	71.48	15.2108	71.41	15.1959	3.79898	0.02	0.00425597	0.00106399
Animal	TD	CSA	Start length	Extension rate	Strain rate	Extension	Strain	Peak force	Peak stress	Stress relaxation
										0-4s after peak			4-8s after peak
	mm	mm2	mm	mm/s	/s	mm		g	MPa	gf	MPa	MPa/s	gf	MPa	MPa/s
Q	48.04	0.0396	8	0.033	0.004125	0	0	0	0	0	0	0	0	0	0
		0.0396	8			0.5	0.0625	0.44	0.109	0.41	0.101568	0.025392	0.03	0.00743182	0.00185795
		0.0396	8			1	0.125	0.66	0.1635	0.59	0.146159	0.0365398	0.05	0.0123864	0.00309659
		0.0396	8			1.5	0.1875	2.07	0.512795	1.75	0.433523	0.108381	0.17	0.0421136	0.0105284
		0.0396	8			2	0.25	3.31	0.819977	2.5	0.619318	0.15483	0.29	0.0718409	0.0179602
		0.0396	8			2.5	0.3125	4.77	1.18166	3.32	0.822455	0.205614	0.31	0.0767955	0.0191989
		0.0396	8			3	0.375	7.16	1.77373	4.8	1.18909	0.297273	0.36	0.0891818	0.0222955
		0.0396	8			3.4	0.425	10.25	2.5392	7.52	1.86291	0.465727	0.47	0.116432	0.029108
		0.0396	8			4	0.5	6.61	1.63748	3.52	0.872	0.218	0.37	0.0916591	0.0229148
Animal	TD	CSA	Start length	Extension rate	Strain rate	Extension	Strain	Peak force	Peak stress	Stress relaxation
										0-4s after peak			4-8s after peak
	mm	mm2	mm	mm/s	/s	mm		g	MPa	gf	MPa	MPa/s	gf	MPa	MPa/s
R	48.96	0.0412	7.5	0.05	0.00666667	0	0	0	0	0	0	0	0	0	0
		0.0412	7.5			0.5	0.0666667	0.2	0.0476214	0.18	0.0428592	0.0107148	0.01	0.00238107	0.000595267
		0.0412	7.5			1	0.133333	0.41	0.0976238	0.4	0.0952427	0.0238107	0	0	0
		0.0412	7.5			1.5	0.2	0.41	0.0976238	0.38	0.0904806	0.0226201	0.02	0.00476214	0.00119053
		0.0412	7.5			2	0.266667	1.87	0.44526	1.82	0.433354	0.108339	0.02	0.00476214	0.00119053
		0.0412	7.5			2.5	0.333333	2.66	0.633364	2.5	0.595267	0.148817	0.11	0.0261917	0.00654794
		0.0412	7.5			3	0.4	3.47	0.826231	2.84	0.676223	0.169056	0.42	0.100005	0.0250012
		0.0412	7.5			3.4	0.453333	3.69	0.878614	2.16	0.514311	0.128578	0.69	0.164294	0.0410734
		0.0412	7.5			4	0.533333	6.08	1.44769	2.83	0.673842	0.168461	0.83	0.197629	0.0494072
		0.0412	7.5			4.5	0.6	11.06	2.63346	5.18	1.23339	0.308348	1.08	0.257155	0.0642888
		0.0412	7.5			5	0.666667	13.67	3.25492	6.07	1.44531	0.361327	1.12	0.26668	0.0666699
		0.0412	7.5			5.5	0.733333	12.67	3.01681	5.44	1.2953	0.323825	0.92	0.219058	0.0547646
