# Supplementary material for: Mechanical Properties of the Compass Depressors of the Sea-Urchin Paracentrotus lividus (Echinodermata, Echinoidea) and the Effects of Enzymes, Neurotransmitters and Synthetic Tensilin-Like Protein
Source: PLoS One. 2015 Mar 18;10(3):e0120339. doi: 10.1371/journal.pone.0120339 (PMC4365025; doi:10.1371/journal.pone.0120339)
Supplement: S5 Dataset — (XLSX) [file pone.0120339.s005.xlsx]

## Sheet: Sheet1
PARACENTROTUS COMPASS DEPRESSOR EFFECT OF HYALURONIDASE ON CREEP							Load: 5 g
			PBS				Hyaluronidase
			Primary creep			Secondary creep	Primary creep			Secondary creep
Animal	TD	CD No.	Extension	Duration	Rate	Extension rate	Extension	Duration	Rate	Extension rate
	mm		mm	s	mm/min	mm/min	mm	s	mm/min	mm/min
1	57.22	1								0.018
		2	0.3	325	0.0554	0.018
		3					0.28	417	0.0403	0.014
		4				0.02
		5					0.33	234	0.0846	0.026
2	57.52	1	0.26	237	0.0658	0.016
		2					0.22	236	0.0559	0.014
		3	0.17	208	0.049	0.014
		4					0.17	207	0.0493	0.012
		5	0.29	328	0.053	0.02
3	59.92	1					0.15	114	0.0789	0.034
		2	0.15	116	0.0776	0.036
		3					0.12	73	0.0986	0.042
		4				0.028
		5								0.048
		n	5	5	5	7	6	6	6	8
		Mean	0.234	242.8	0.06016	0.0217143	0.211667	213.5	0.0679333	0.026
		SD	0.0694982	88.5138	0.0115589	0.00769663	0.0808497	120.018	0.0227776	0.0138976
		Min.	0.15	116	0.049	0.014	0.12	73	0.0403	0.012
		Max.	0.3	328	0.0776	0.036	0.33	417	0.0986	8
