# Supplementary material for: Mechanical Properties of the Compass Depressors of the Sea-Urchin Paracentrotus lividus (Echinodermata, Echinoidea) and the Effects of Enzymes, Neurotransmitters and Synthetic Tensilin-Like Protein
Source: PLoS One. 2015 Mar 18;10(3):e0120339. doi: 10.1371/journal.pone.0120339 (PMC4365025; doi:10.1371/journal.pone.0120339)
Supplement: S6 Dataset — (XLSX) [file pone.0120339.s006.xlsx]

## Sheet: Sheet1
PARACENTROTUS COMPASS DEPRESSOR EFFECT OF CHONDROITINASE ON CREEP											Load: 5 g
			ASW				Tris-HCl						Chondroitinase
			Primary creep			Secondary creep	Primary creep				Secondary creep		Primary creep				Secondary creep
Animal	TD	CD No.	Extension	Duration	Rate	Extension rate	Extension	Duration	Rate		Extension rate		Extension	Duration	Rate		Extension rate
	mm		mm	s	mm/s	mm/s	mm	s	mm/s	mm/min	mm/s	mm/min	mm	s	mm/s	mm/min	mm/s	mm/min
1	60.72	1					0.35	51	0.00686275	0.411765	0.00353	0.2118
		3											1.14	413	0.00276029	0.165617	0.00157	0.0942
		4					0.52	293	0.00177474	0.106485	0.00157	0.0942
		5											0.8	252	0.0031746	0.190476	0.00137	0.0822
2	67.9	1	0.8	326	0.00245399	0.0011
		2					0.49	113	0.00433628	0.260177	0.00067	0.0402
		3											2.43	681	0.00356828	0.214097	0.00107	0.0642
		4	0.97	381	0.00254593	0.0011
		5					0.85	501	0.00169661	0.101796	0.00097	0.0582
3	58.01	1											1.06	595	0.00178151	0.106891	0.00137	0.0822
		5					0.22	133	0.00165414	0.0992481	0.00097	0.0582
4	64.15	2											1.19	582	0.00204467	0.12268	0.00053	0.0318
		3	0.27	304	0.000888158	0.00037
		4					0.32	203	0.00157635	0.0945813	0.00063	0.0378
		5	0.16	383	0.000417755	0.0002
5	61.98	1											0.84	743	0.00113055	0.0678331	0.001	0.06
		2					0.59	590	0.001	0.06	0.00047	0.0282									Animal sizes: TD 58-68 mm
		3											0.99	740	0.00133784	0.0802703	0.00037	0.0222
		4	0.23	711	0.000323488	0.0002
6	63.42	2											0.96	743	0.00129206	0.0775236	0.00057	0.0342
		3					0.46	552	0.000833333	0.05	0.0005	0.03
		4	0.07	105	0.000666667	0.00067
		5											0.57	595	0.000957983	0.057479	0.00037	0.0222
		n	6	6	6	6	8	8	8	8	8	8	9	9	9	9	9	9
		Mean	0.416667	368.333	0.001216	0.000606667	0.475	304.5	0.00246678	0.148007	0.00116375	0.069825	1.10889	593.778	0.00200531	0.120319	0.000913333	0.0548
		SD	0.37297	196.505	0.00101433	0.000418935	0.193095	214.529	0.00207586	0.124552	0.00102049	0.0612294	0.530293	167.017	0.000951847	0.0571108	0.000465779	0.0279467
		Min.	0.07	105	0.000323488	0.0002	0.22	51	0.000833333	0.05	0.00047	0.0282	0.57	252	0.000957983	0.057479	0.00037	0.0222
		Max.	0.97	711	0.00254593	0.0011	0.85	590	0.00686275	0.411765	0.00353	0.2118	2.43	743	0.00356828	0.214097	0.00157	0.0942
										mm/min		mm/min				mm/min		mm/min
