# Supplementary material for: Mechanical Properties of the Compass Depressors of the Sea-Urchin Paracentrotus lividus (Echinodermata, Echinoidea) and the Effects of Enzymes, Neurotransmitters and Synthetic Tensilin-Like Protein
Source: PLoS One. 2015 Mar 18;10(3):e0120339. doi: 10.1371/journal.pone.0120339 (PMC4365025; doi:10.1371/journal.pone.0120339)
Supplement: S7 Dataset — (XLSX) [file pone.0120339.s007.xlsx]

## Sheet: Raw data
						corrected Aug 2014									EXCLUDE 4-4?? (NO ENZYME EQUIVALENT)
	Tris HCl											Tris HCl																		Tris HCl
	Extension (mm)	Force (g)										Extension (mm)	Stress (MPa)																	CD	1_4			2_2			2_5			3_3			4_4			5_2			5_5
		1_4	2_2	2_5	3_3	4_4	5_2	5_5	6_3				1_4	2_2	2_5	3_3	4_4	5_2	5_5	6_3										Extension (mm)	SL (mm)	Strain	Stress MPa	SL (mm)	Strain	Stress MPa	SL (mm)	Strain	Stress MPa	SL (mm)	Strain	Stress MPa	SL (mm)	Strain	Stress MPa	SL (mm)	Strain	Stress MPa	SL (mm)
	CSA (mm2)	0.06124	0.0577	0.0577	0.05087	0.06651	0.06463	0.06463	0.05652			CSA (mm2)	0.06124	0.0577	0.0577	0.05087	0.06651	0.06463	0.06463	0.05652										0	1	0	0	2.5	0	0	3.5	0	0	4	0	0	2	0	0	4	0	0	6
	0	0	0	0	0	0	0	0	0			0	0	0	0	0	0	0	0	0										0.5	1	0.5	0.0112133	2.5	0.2	0.0153016	3.5	0.142857	0.00680069	4	0.125	0.017356	2	0.25	0.00737483	4	0.125	0.00758935	6
	0.5	0.07	0.09	0.04	0.09	0.05	0.05	0.04	0.04			0.5	0.0112133	0.0153016	0.00680069	0.017356	0.00737483	0.00758935	0.00607148	0.00694268										1	1	1	0.112133	2.5	0.4	0.0425043	3.5	0.285714	0.0136014	4	0.25	0.808018	2	0.5	0.0088498	4	0.25	0.0151787	6
	1	0.7	0.25	0.08	4.19	0.06	0.1	0.11	0.04			1	0.112133	0.0425043	0.0136014	0.808018	0.0088498	0.0151787	0.0166966	0.00694268										1.5	1	1.5	1.0989	2.5	0.6	0.263527	3.5	0.428571	0.0544055	4	0.375	3.99381	2	0.75	0.0176996	4	0.375	0.233752	6
	1.5	6.86	1.55	0.32	20.71	0.12	1.54	1.2	0.13			1.5	1.0989	0.263527	0.0544055	3.99381	0.0176996	0.233752	0.182145	0.0225637										2	1	2	3.7244	2.5	0.8	1.79878	3.5	0.571429	1.26323	4	0.5	13.0054	2	1	0.334817	4	0.5	1.65752	6
	2	23.25	10.58	7.43	67.44	2.27	10.92	6.05	1.65			2	3.7244	1.79878	1.26323	13.0054	0.334817	1.65752	0.918312	0.286385										2.5	1	2.5	8.06233	2.5	1	6.17503	3.5	0.714286	6.28214	4	0.625	19.5737	2	1.25	1.60476	4	0.625	5.20478	6
	2.5	50.33	36.32	36.95	101.5	10.88	34.29	15.4	14.21			2.5	8.06233	6.17503	6.28214	19.5737	1.60476	5.20478	2.33752	2.46639										3	1	3	12.5733	2.5	1.2	12.3025	3.5	0.857143	11.9964				2	1.5	2.79359	4	0.75	8.27695	6
	3	78.49	72.36	70.56		18.94	54.53	32.44	24.21			3	12.5733	12.3025	11.9964		2.79359	8.27695	4.92397	4.20205										3.5	1	3.5	16.1695	2.5	1.4	16.7416	3.5	1	7.8548				2	1.75	5.63732	4	0.875	9.47455	6
	3.5	100.94	98.47	46.2		38.22	62.42	55.37	40.17			3.5	16.1695	16.7416	7.8548		5.63732	9.47455	8.40445	6.97218										4				2.5	1.6	19.5129							2	2	9.36456	4	1	14.3393	6
	4		114.77			63.49	94.47	72.29	81.57			4		19.5129			9.36456	14.3393	10.9727	14.1579										4.5				2.5	1.8	18.8226							2	2.25	4.42932	4	1.125	19.2421	6
	4.5		110.71			30.03	126.77	84.65	110.85			4.5		18.8226			4.42932	19.2421	12.8488	19.2399										5													2	2.5	9.28639	4	1.25	21.3124
	5					62.96	140.41		135.63			5					9.28639	21.3124		23.5409										5.5													2	2.75	8.75982
	5.5					59.39						5.5					8.75982													6
	6											6
	Chondroitinase											Chondroitinase
	Extension (mm)	Force (g)										Extension (mm)	Stress (MPa)																	Chondroitinase		1			2			3			4			5			6
		1_3	2_4	3_1	3_5	5_1	5_3	6_2	6_4				1_3	2_4	3_1	3_5	5_1	5_3	6_2	6_4										CD	1_3			2_4			3_1			3_5			5_1			5_3			6_2
	CSA (mm2)	0.06124	0.0577	0.0577	0.05087	0.06463	0.06463	0.05652	0.05652			CSA (mm2)	0.06124	0.0577	0.0577	0.05087	0.06463	0.06463	0.05652	0.05652										Extension (mm)	SL (mm)	Strain	Stress MPa	SL (mm)	Strain	Stress MPa	SL (mm)	Strain	Stress MPa	SL (mm)	Strain	Stress MPa	SL (mm)	Strain	Stress MPa	SL (mm)	Strain	Stress MPa	SL (mm)
	0	0	0	0	0	0	0	0	0			0	0	0	0	0	0	0	0	0										0	2	0	0	1	0	0	3.5	0	0	3.5	0	0	4.5	0	0	3	0	0	1
	0.5	0.06	0.51	0.1	0.08	0.05	0.06	0.08	0.06			0.5	0.00961137	0.0867088	0.0170017	0.0154276	0.00758935	0.00910723	0.0138854	0.010414										0.5	2	0.25	0.00961137	1	0.5	0.0867088	3.5	0.142857	0.0170017	3.5	0.142857	0.0154276	4.5	0.111111	0.00758935	3	0.166667	0.00910723	1
	1	0.23	3.7	2.22	1.31	0.1	0.08	0.16	0.06			1	0.0368436	0.629064	0.377438	0.252626	0.0151787	0.012143	0.0277707	0.010414										1	2	0.5	0.0368436	1	1	0.629064	3.5	0.285714	0.377438	3.5	0.285714	0.252626	4.5	0.222222	0.0151787	3	0.333333	0.012143	1
	1.5	0.8	10.04	24.01	11.52	0.36	0.11	3.6	0.1			1.5	0.128152	1.70697	4.08212	2.22157	0.0546434	0.0166966	0.624841	0.0173567										1.5	2	0.75	0.128152	1	1.5	1.70697	3.5	0.428571	4.08212	3.5	0.428571	2.22157	4.5	0.333333	0.0546434	3	0.5	0.0166966	1
	2	2.05	22.59	70.89	31.29	4.37	0.14	7.08	0.07			2	0.328388	3.84069	12.0525	6.0341	0.66331	0.0212502	1.22885	0.0121497										2	2	1	0.328388	1	2	3.84069	3.5	0.571429	12.0525	3.5	0.571429	6.0341	4.5	0.444444	0.66331	3	0.666667	0.0212502	1
	2.5	8.69	39.69	124.42	29	11.46	0.29	9.34	0.05			2.5	1.39205	6.74799	21.1536	5.59249	1.73948	0.0440183	1.62111	0.00867834										2.5	2	1.25	1.39205	1	2.5	6.74799	3.5	0.714286	21.1536	3.5	0.714286	5.59249	4.5	0.555556	1.73948	3	0.833333	0.0440183	1
	3	23.76	73.21	154.47	55.29	28.47	2.17	15.66	0.08			3	3.8061	12.447	26.2626	10.6624	4.32138	0.329378	2.71806	0.0138854										3	2	1.5	3.8061	1	3	12.447	3.5	0.857143	26.2626	3.5	0.857143	10.6624	4.5	0.666667	4.32138	3	1	0.329378	1
	3.5	41.95	103.71		65.71	54.61	13.09	23.03	0.43			3.5	6.71995	17.6325		12.6718	8.28909	1.98689	3.99725	0.0746338										3.5	2	1.75	6.71995	1	3.5	17.6325				3.5	1	12.6718	4.5	0.777778	8.28909	3	1.16667	1.98689	1
	4	60.62	135.2			87.96	32.56	42.39	3.22			4	9.71068	22.9863			13.3512	4.94219	7.3575	0.558885										4	2	2	9.71068	1	4	22.9863							4.5	0.888889	13.3512	3	1.33333	4.94219	1
	4.5	52.1				125.54	55.67	64.25	6.09			4.5	8.34587				19.0554	8.44999	11.1517	1.05702										4.5	2	2.25	8.34587										4.5	1	19.0554	3	1.5	8.44999	1
	5					139.84	79.4	93.17	11.91			5					21.2259	12.0519	16.1712	2.06718										5													4.5	1.11111	21.2259	3	1.66667	12.0519	1
	5.5					107.45	112.75	99.15	28.7			5.5					16.3095	17.114	17.2092	4.98137										5.5													4.5	1.22222	16.3095	3	1.83333	17.114	1
	6						126.23	129.72	53.94			6						19.1601	22.5151	9.3622										6																3	2	19.1601	1
	6.5						90.46		85.98			6.5						13.7307		14.9233										6.5																3	2.16667	13.7307
	7								121.2			7								21.0363										7
[truncated: 9 more columns]

## Sheet: divided for class
asw	0.5	1	1.5	2	2.5	CSA	Ext rate	start length	stress					Strain					Stiffness
							mm/s		0.5	1	1.5	2	2.5
	15.07	65.45	94.92	104.42		0.0612385	0.1	1	246.087	1068.77	1550.01	1705.14		0.5	1	1.5	2	2.5	492.174	1068.77	1033.34	852.569
	13.82	24.8	40.11	61.16	101.92	0.0576984	0.1	0.5	225.675	404.974	654.98	998.718	1664.31	1	2	3	4	5	225.675	202.487	218.327	249.68	332.863
	26.94	58.25	108.17			0.0576984	0.1	1	439.919	951.199	1766.37			0.5	1	1.5	2	2.5	879.839	951.199	1177.58
	6.53	19.78	42.13	62.39	93.16	0.0508676	0.1	0.5	106.632	323	687.966	1018.8	1521.27	1	2	3	4	5	106.632	161.5	229.322	254.701	304.253
	4.5	23.33	63.58	98.19	102.95	0.0508676	0.1	1.5	73.4832	380.97	1038.24	1603.4	1681.13	0.333333	0.666667	1	1.33333	1.66667	220.45	571.454	1038.24	1202.55	1008.68
	15.79	45.28	68.33	72.56		0.064629	0.1	2	257.844	739.404	1115.8	1184.88		0.25	0.5	0.75	1	1.25	1031.38	1478.81	1487.74	1184.88
	9.46	35.65	60.99	109.32		0.0565184	0.1	2	154.478	582.15	995.942	1785.15		0.25	0.5	0.75	1	1.25	617.912	1164.3	1327.92	1785.15
	10.37	30.17	66.13	100.84		0.0565184	0.1	1	169.338	492.664	1079.88	1646.68		0.5	1	1.5	2	2.5	338.676	492.664	719.918	823.339
mean	12.81	37.8388	68.045	86.9829	99.3433													mean	489.092	761.398	904.048	907.553	548.598
st dv	6.97276	16.9225	23.4755	20.8177	5.37963													st dv	332.484	476.305	476.487	548.216	398.699
							CSA	Ext rate	start length	stress					Strain					Stiifness
Tris	0.5	1	1.5	2	2.5	3		mm/s		0.5	1	1.5	2	2.5
	6.83	23.23	49.27	78.46	100.92		0.0612385	0.1	1	111.531	379.337	804.559	1281.22	1647.98	0.5	1	1.5	2	2.5	223.062	379.337	536.373	640.61	659.193
	9.71	36.32	72.36	98.47	91.22		0.0576984	0.1	2.5	168.289	629.48	1254.11	1706.63	1580.98	0.2	0.4	0.6	0.8	1	841.444	1573.7	2090.18	2133.29	1580.98
	7.52	36.69	70.65				0.0576984	0.1	3.5	130.333	635.893	1224.47			0.142857	0.285714	0.428571	0.571429	0.714286	912.33	2225.62	2857.1
	3.69	20.32	66.8	101.57			0.0508676	0.1	4	72.5413	399.468	1313.21	1996.75		0.125	0.25	0.375	0.5	0.625	580.33	1597.87	3501.9	3993.5
	10.91	18.83	38.24	63.52			0.066507	0.1	2	164.043	283.128	574.977	955.087		0.25	0.5	0.75	1	1.25	656.171	566.256	766.636	955.087
	10.38	34.4	54.65	62.5	94.59	124	0.064629	0.1	4	160.609	532.269	845.596	967.059	1463.59	0.125	0.25	0.375	0.5	0.625	1284.87	2129.08	2254.92	1934.12	2341.74
	6.19	15.53	32.57	55.43	71.75	84.78	0.064629	0.1	6	95.7775	240.295	503.954	857.665	1110.18	0.0833333	0.166667	0.25	0.333333	0.416667	1149.33	1441.77	2015.81	2573	2664.44
	14.19	24.19	39.97	81.55	110.84		0.0565184	0.1	5	251.069	428.002	707.203	1442.89	1961.13	0.1	0.2	0.3	0.4	0.5	2510.69	2140.01	2357.34	3607.23	3922.26
mean	8.6775	26.1887	53.0637	77.3571	93.864														mean	1019.78	1506.71	2047.53	2262.41	2233.72
st dv	3.27659	8.41168	15.5765	17.9991	14.444														st dv	687.988	704.849	988.267	1249.36	1220
											CSA	Ext rate	start length	stress							strain							Stiffness
chondro	0.5	1	1.5	2	2.5	3	3.5	4	4.5	5		mm/s		0.5	1	1.5	2	2.5	3	3.5
	8.42	22.62	41.92	60.59							0.0612385	0.1	2	137.495	369.376	684.537	989.411				0.25	0.5	0.75	1	1.25	1.5	1.75	549.981	738.751	912.716	989.411
	15.24	20.37	26.01								0.0612385	0.1	7.5	248.863	332.634	424.733					0.0666667	0.133333	0.2	0.266667	0.333333	0.4	0.466667	3732.95	2494.75	2123.66
	9.43	21.78	39.74	73.26	103.59						0.0576984	0.1	1	163.436	377.48	688.754	1269.71	1795.37			0.5	1	1.5	2	2.5	3	3.5	326.872	377.48	459.169	634.853	718.148
	23.94	70.7	124.16								0.0508676	0.1	3.5	470.634	1389.88	2440.85					0.142857	0.285714	0.428571	0.571429	0.714286	0.857143	1	3294.43	4864.59	5695.31
	11.56	31.34	29.04	54.27	65.57						0.0508676	0.1	3.5	227.257	616.109	570.894	1066.89	1289.03			0.142857	0.285714	0.428571	0.571429	0.714286	0.857143	1	1590.8	2156.38	1332.09	1867.05	1804.65
	8.69	10.2	18.75	40.49	65.49	90.16	129.7				0.066507	0.1	0.5	130.663	153.367	281.925	608.808	984.708	1355.65	1950.17	1	2	3	4	5	6	7	130.663	76.6836	93.975	152.202	196.942	225.941	278.596
	4.37	11.53	28.53	53.9	88.02	124.11					0.064629	0.1	4.5	67.6167	178.403	441.443	833.991	1361.93	1920.35		0.111111	0.222222	0.333333	0.444444	0.555556	0.666667	0.777778	608.551	802.813	1324.33	1876.48	2451.47	2880.52
	12.99	32.55	55.66	79.17	112.31						0.064629	0.1	3	200.993	503.644	861.224	1224.99	1737.77			0.166667	0.333333	0.5	0.666667	0.833333	1	1.16667	1205.96	1510.93	1722.45	1837.49	2085.32
	2.43	7.14	8.78	15.33	23.09	42.46	64.31	92.13	99.21	129.78	0.0565184	0.1	1	42.9948	126.331	155.348	271.239	408.54	751.26	1137.86	0.5	1	1.5	2	2.5	3	3.5	85.9897	126.331	103.565	135.62	163.416	250.42	325.103
	3.3	6.17	11.83	27.75	52	86.06	121.28				0.0565184	0.1	3.5	58.3881	109.168	209.312	490.991	920.054	1522.69	2145.85	0.142857	0.285714	0.428571	0.571429	0.714286	0.857143	1	408.716	382.088	488.396	859.233	1288.08	1776.47	2145.85
mean	9.58875	23.9262	39.5612	49.1671	72.8671	85.6975	105.097																				mean	956.498	1287.16	1402.41	1051.85	1244	1283.34	916.516
st dv	6.97216	21.5833	37.413	23.1229	30.9573	33.4915	35.5723																				st dv	1081.52	1616.77	1838.73	798.084	914.93	1288.3	1064.89
			Mean
		asw	tris	chondro
	0.5	12.1644	8.6775	9.58875
	1	37.2411	26.1887	23.9262
	1.5	63.2611	53.0637	39.5612
	2	81.1525	77.3571	49.1671
	2.5	99.3433	93.864	72.8671
	3			85.6975
		Force
							Elongation

## Sheet: Graphs
							Chondroitinase ABC															ASW																Tris-HCl
Stress
								strain
