# Supplementary material for: Mechanical Properties of the Compass Depressors of the Sea-Urchin Paracentrotus lividus (Echinodermata, Echinoidea) and the Effects of Enzymes, Neurotransmitters and Synthetic Tensilin-Like Protein
Source: PLoS One. 2015 Mar 18;10(3):e0120339. doi: 10.1371/journal.pone.0120339 (PMC4365025; doi:10.1371/journal.pone.0120339)
Supplement: S8 Dataset — (XLSX) [file pone.0120339.s008.xlsx]

## Sheet: Sheet1
EFFECTS OF PHARMACOLOGICAL AGENTS
ACh	ASW	Arec	ASW	Meth	ASW	Nic 0-60s	ASW 0-60s	NIC 60-120s	ASW 60-120s	DPEP	ASW	Adrenaline	ASWadr	GABA	ASWgaba	5HT	ASW5ht	GLU	ASWglu
2.5	0.8333	2		6.5		2.2778		1.5769		3.1667		1.125		5.1429		1.3333		1
5.75	1.4286		2		0.2727		1.2857		0.3462		1.6538		1.3333		1.7059		1		1.3714
3.9231	1.375	2		25.1429		2.3077		1.7647		5.3333		0.255		4.0909		1.3		0.7857
2.5	1.6667		1.5294		1.96		0.6667		1		1.2973		0.2109		1.9474		1.5385	2.3529
1	1.4286	2		5.5714						5.8571		0.7586		1.1333		1.5208			1.6667
3.4829	2		1.6		3.0769		1.1111		1.4285		0.9841	0.8485	0.4464		1.2273		0.7606	0.1667
2.1667	1.6	1.9167		4.9231		7.5		7.5		2.875				1.5667		2.4419			1.6667
3.6	2		1.6667		2.0937		1.6667		2.5		1				1.2857		1.5	0.7927
3.3333	1.8333	2.2		5.2		7		14		4.2222				0.875		2.4706			1.1628
3	0.8718		1.3333		1.7692		1		1.125		1.475				1.3333
4.6667	1.625	1.4471		5.2
3.25	1.4		1.6207		2.0714
3	1	2.1429		6.625
2.6	1.8571		0.9332
1.4286	3	2.2778
2	2
3.5	1.3529	2.5
2	2.2		1.3333
5.2	1.25	1.3333
3			1.5
3
