# Supplementary material for: Mechanical Properties of the Compass Depressors of the Sea-Urchin Paracentrotus lividus (Echinodermata, Echinoidea) and the Effects of Enzymes, Neurotransmitters and Synthetic Tensilin-Like Protein
Source: PLoS One. 2015 Mar 18;10(3):e0120339. doi: 10.1371/journal.pone.0120339 (PMC4365025; doi:10.1371/journal.pone.0120339)
Supplement: S9 Dataset — (XLSX) [file pone.0120339.s009.xlsx]

## Sheet: Sheet1
CHOLINERGIC RESPONSE TIMES
ACh	Arec	DPEP	Meth	Nic
24	30	7	3	11
19	4	13	2	8
10	5	4	1	4
8	7	26	6	2
9	4	11	2	2
6	26		2
18			3
8
10
7
10
