# Supplementary material for: Mechanical Properties of the Compass Depressors of the Sea-Urchin Paracentrotus lividus (Echinodermata, Echinoidea) and the Effects of Enzymes, Neurotransmitters and Synthetic Tensilin-Like Protein
Source: PLoS One. 2015 Mar 18;10(3):e0120339. doi: 10.1371/journal.pone.0120339 (PMC4365025; doi:10.1371/journal.pone.0120339)
Supplement: S10 Dataset — (XLSX) [file pone.0120339.s010.xlsx]

## Sheet: Sheet1
TENSILIN
TLP 1.5 g ml-1	DEB-PPASW	PPASW	TLP 3 g ml-1	DEB-PPASW	PPASW
2.36	1.1667	0.9259	0.8462	1.1667	1
2	1	1.1282	1.75	1.5	1.125
0.7143	1.6	1.3333	2.1429	1.2174	1.6667
1.125	1.3889	1.3333	2.1667	1.1905	1.1429
1		1.5	1.6429		1.15
1.125		2	1		1.5
1.75		1.125	1.5		1
1.0357		1	1.6667
0.7083		1.1875
1.65		0.75
		1
